# Supplementary material for: Ultra-Wideband Angle of Arrival Estimation Based on Angle-Dependent Antenna Transfer Function
Source: Sensors (Basel). 2019 Oct 15;19(20):4466. doi: 10.3390/s19204466 (PMC6832923; doi:10.3390/s19204466)
Supplement: Supplementary file 1 [file sensors-19-04466-s001.zip]

Archive with 1 entries (1 files):
- movieMDPI19.mp4
